# Supplementary material for: Unravelling geospatial distribution and genetic diversity of greenhouse whitefly, Trialeurodes vaporariorum (Westwood) from Himalayan Region
Source: Sci Rep. 2023 Jul 24;13:11946. doi: 10.1038/s41598-023-37781-y (PMC10366149; doi:10.1038/s41598-023-37781-y)
Supplement: Supplementary file 1 — Supplementary Information 1. [file 41598_2023_37781_MOESM1_ESM.xls]

## Sheet: MatrixOutput
	OM188354.1_(Sample_1)	AY057182.1_Bemisia_tabaci	OM188355.1_(Sample_2)	OM188356.1_(Sample_3)	OM188357.1_(Sample_4)	OM188358.1_(Sample_5)	OM188359.1_(Sample_6)	OM188360.1_(Sample_7)	OM188361.1_(Sample_8)	OM188362.1_(Sample_9)	OM188363.1_(Sample_10)	OM188364.1_(Sample_11)	OM188365.1_(Sample_12)	OM188366.1_(Sample_13)	OM188367.1_(Sample_14)	OM188368.1_(Sample_15)	OM188369.1_(Sample_16)	OM188370.1_(Sample_17)	OM188371.1_(Sample_18)	OM188372.1_(Sample_19)	OM188373.1_(Sample_20)	OM188374.1_(Sample_21)	OM188375.1_(Sample_22)	OM188376.1_(Sample_23)	OM188377.1_(Sample_24)	OM188378.1_(Sample_25)	OM188379.1_(Sample_26)	OM188380.1_(Sample_27)	OM188381.1_(Sample_28)	OM188382.1_(Sample_29)	OM188383.1_(Sample_30)	OM188384.1_(Sample_31)	OM188385.1_(Sample_32)	KX675903.1	KY441538.1	KX675901.1	KX675899.1	KU307093.1	KU307092.1	KU307091.1	KR110200.1	KJ475452.1	KC113579.1	JX841216.1	JQ995231.1	JQ339326.1	JQ339324.1	AM179441.1	AJ550183.1
OM188354.1_(Sample_1)
AY057182.1_Bemisia_tabaci	0.300417
OM188355.1_(Sample_2)	0.00350301	0.294662
OM188356.1_(Sample_3)	0.00350301	0.294662	0
OM188357.1_(Sample_4)	0.00350301	0.294662	0	0
OM188358.1_(Sample_5)	0.00350301	0.294662	0	0	0
OM188359.1_(Sample_6)	0.0052641	0.294987	0.00174832	0.00174832	0.00174832	0.00174832
OM188360.1_(Sample_7)	0.00350301	0.294662	0	0	0	0	0.00174832
OM188361.1_(Sample_8)	0.00525971	0.297203	0.00174687	0.00174687	0.00174687	0.00174687	0.00350009	0.00174687
OM188362.1_(Sample_9)	0.00701858	0.294584	0.00349654	0.00349654	0.00349654	0.00349654	0.00525435	0.00349654	0.00524997
OM188363.1_(Sample_10)	0.00701987	0.294662	0.00349718	0.00349718	0.00349718	0.00349718	0.00525532	0.00349718	0.00525093	0.00349654
OM188364.1_(Sample_11)	0.00525874	0.297125	0.00174655	0.00174655	0.00174655	0.00174655	0.00349945	0.00174655	0.00349654	0.005249	0.00524997
OM188365.1_(Sample_12)	0.00525971	0.297203	0.00174687	0.00174687	0.00174687	0.00174687	0.00350009	0.00174687	0.00349718	0.00524997	0.00174687	0.00349654
OM188366.1_(Sample_13)	0.0052641	0.297532	0.00174832	0.00174832	0.00174832	0.00174832	0.00350301	0.00174832	0.00350009	0.00525435	0.00525532	0.00349945	0.00350009
OM188367.1_(Sample_14)	0.00350301	0.294662	0	0	0	0	0.00174832	0	0.00174687	0.00349654	0.00349718	0.00174655	0.00174687	0.00174832
OM188368.1_(Sample_15)	0.00702575	0.294987	0.00350009	0.00350009	0.00350009	0.00350009	0.00525971	0.00350009	0.00525532	0.00349945	0.00350009	0.00525435	0.00525532	0.00525971	0.00350009
OM188369.1_(Sample_16)	0.00350301	0.294662	0	0	0	0	0.00174832	0	0.00174687	0.00349654	0.00349718	0.00174655	0.00174687	0.00174832	0	0.00350009
OM188370.1_(Sample_17)	0.00350301	0.294662	0	0	0	0	0.00174832	0	0.00174687	0.00349654	0.00349718	0.00174655	0.00174687	0.00174832	0	0.00350009	0
OM188371.1_(Sample_18)	0.0052641	0.295065	0.00174832	0.00174832	0.00174832	0.00174832	0.00350301	0.00174832	0.00350009	0.00525435	0.00525532	0.00349945	0.00350009	0.00350301	0.00174832	0.00525971	0.00174832	0.00174832
OM188372.1_(Sample_19)	0.0052641	0.297532	0.00174832	0.00174832	0.00174832	0.00174832	0.00350301	0.00174832	0.00350009	0.00525435	0.00525532	0.00349945	0.00350009	0.00350301	0.00174832	0.00525971	0.00174832	0.00174832	0.00350301
OM188373.1_(Sample_20)	0.00525874	0.297125	0.00174655	0.00174655	0.00174655	0.00174655	0.00349945	0.00174655	0.00349654	0.005249	0.00524997	0.00349589	0.00349654	0.00349945	0.00174655	0.00525435	0.00174655	0.00174655	0.00349945	0.00349945
OM188374.1_(Sample_21)	0.00702575	0.294987	0.00350009	0.00350009	0.00350009	0.00350009	0.00525971	0.00350009	0.00525532	0.00701272	0.00701401	0.00525435	0.00525532	0.00525971	0.00350009	0.00701987	0.00350009	0.00350009	0.00525971	0.00525971	0.00525435
OM188375.1_(Sample_22)	0.00525971	0.292127	0.00174687	0.00174687	0.00174687	0.00174687	0.00350009	0.00174687	0.00349718	0.00524997	0.00525093	0.00349654	0.00349718	0.00350009	0.00174687	0.00525532	0.00174687	0.00174687	0.00350009	0.00350009	0.00349654	0.00174832
OM188376.1_(Sample_23)	0.00880566	0.300005	0.0052641	0.0052641	0.0052641	0.0052641	0.00703164	0.0052641	0.00702575	0.00878927	0.0087909	0.00702446	0.00702575	0.00703164	0.0052641	0.00879827	0.0052641	0.0052641	0.00703164	0.00703164	0.00702446	0.00879827	0.00702575
OM188377.1_(Sample_24)	0.00350301	0.294662	0	0	0	0	0.00174832	0	0.00174687	0.00349654	0.00349718	0.00174655	0.00174687	0.00174832	0	0.00350009	0	0	0.00174832	0.00174832	0.00174655	0.00350009	0.00174687	0.0052641
OM188378.1_(Sample_25)	0.0052641	0.297532	0.00174832	0.00174832	0.00174832	0.00174832	0.00350301	0.00174832	0.00350009	0.00525435	0.00525532	0.00349945	0.00350009	0.00350301	0.00174832	0.00525971	0.00174832	0.00174832	0.00350301	0.00350301	0.00349945	0.00525971	0.00350009	0.00703164	0.00174832
OM188379.1_(Sample_26)	0.00350301	0.294662	0	0	0	0	0.00174832	0	0.00174687	0.00349654	0.00349718	0.00174655	0.00174687	0.00174832	0	0.00350009	0	0	0.00174832	0.00174832	0.00174655	0.00350009	0.00174687	0.0052641	0	0.00174832
OM188380.1_(Sample_27)	0.00350301	0.294662	0	0	0	0	0.00174832	0	0.00174687	0.00349654	0.00349718	0.00174655	0.00174687	0.00174832	0	0.00350009	0	0	0.00174832	0.00174832	0.00174655	0.00350009	0.00174687	0.0052641	0	0.00174832	0
OM188381.1_(Sample_28)	0.00350301	0.294662	0	0	0	0	0.00174832	0	0.00174687	0.00349654	0.00349718	0.00174655	0.00174687	0.00174832	0	0.00350009	0	0	0.00174832	0.00174832	0.00174655	0.00350009	0.00174687	0.0052641	0	0.00174832	0	0
OM188382.1_(Sample_29)	0.00879827	0.298019	0.00525971	0.00525971	0.00525971	0.00525971	0.00702575	0.00525971	0.00701987	0.00878191	0.00878353	0.00701858	0.00701987	0.00702575	0.00525971	0.0087909	0.00525971	0.00525971	0.00702575	0.00702575	0.00701858	0.0087909	0.00701987	0.0105773	0.00525971	0.00702575	0.00525971	0.00525971	0.00525971
OM188383.1_(Sample_30)	0.0105862	0.303737	0.00703164	0.00703164	0.00703164	0.00703164	0.00880566	0.00703164	0.00879827	0.0105665	0.0105684	0.00879664	0.00879827	0.00880566	0.00703164	0.00702575	0.00703164	0.00703164	0.00880566	0.00880566	0.00879664	0.0105773	0.00879827	0.0123733	0.00703164	0.00880566	0.00703164	0.00703164	0.00703164	0.0123629
OM188384.1_(Sample_31)	0.0052641	0.291806	0.00174832	0.00174832	0.00174832	0.00174832	0.00350301	0.00174832	0.00350009	0.00525435	0.00525532	0.00349945	0.00350009	0.00350301	0.00174832	0.00525971	0.00174832	0.00174832	0.00350301	0.00350301	0.00349945	0.00525971	0.00350009	0.00703164	0.00174832	0.00350301	0.00174832	0.00174832	0.00174832	0.00702575	0.00880566
OM188385.1_(Sample_32)	0.00350301	0.294662	0	0	0	0	0.00174832	0	0.00174687	0.00349654	0.00349718	0.00174655	0.00174687	0.00174832	0	0.00350009	0	0	0.00174832	0.00174832	0.00174655	0.00350009	0.00174687	0.0052641	0	0.00174832	0	0	0	0.00525971	0.00703164	0.00174832
KX675903.1	0.00350301	0.359811	0	0	0	0	0.00174832	0	0.00174687	0.00349654	0.00349718	0.00174655	0.00174687	0.00174832	0	0.00350009	0	0	0.00174832	0.00174832	0.00174655	0.00350009	0.00174687	0.0052641	0	0.00174832	0	0	0	0.00525971	0.00703164	0.00174832	0
KY441538.1	0.00350301	0.342926	0	0	0	0	0.00174832	0	0.00174687	0.00349654	0.00349718	0.00174655	0.00174687	0.00174832	0	0.00350009	0	0	0.00174832	0.00174832	0.00174655	0.00350009	0.00174687	0.0052641	0	0.00174832	0	0	0	0.00525971	0.00703164	0.00174832	0	0
KX675901.1	0.00350301	0.367769	0	0	0	0	0.00174832	0	0.00174687	0.00349654	0.00349718	0.00174655	0.00174687	0.00174832	0	0.00350009	0	0	0.00174832	0.00174832	0.00174655	0.00350009	0.00174687	0.0052641	0	0.00174832	0	0	0	0.00525971	0.00703164	0.00174832	0	0	0
KX675899.1	0.00350301	0.357822	0	0	0	0	0.00174832	0	0.00174687	0.00349654	0.00349718	0.00174655	0.00174687	0.00174832	0	0.00350009	0	0	0.00174832	0.00174832	0.00174655	0.00350009	0.00174687	0.0052641	0	0.00174832	0	0	0	0.00525971	0.00703164	0.00174832	0	0	0	0
KU307093.1	0.00350301	0.392748	0	0	0	0	0.00174832	0	0.00174687	0.00349654	0.00349718	0.00174655	0.00174687	0.00174832	0	0.00350009	0	0	0.00174832	0.00174832	0.00174655	0.00350009	0.00174687	0.0052641	0	0.00174832	0	0	0	0.00525971	0.00703164	0.00174832	0	0.0164496	0.00533729	0.024318	0.00959366
KU307092.1	0.00350301	0.392748	0	0	0	0	0.00174832	0	0.00174687	0.00349654	0.00349718	0.00174655	0.00174687	0.00174832	0	0.00350009	0	0	0.00174832	0.00174832	0.00174655	0.00350009	0.00174687	0.0052641	0	0.00174832	0	0	0	0.00525971	0.00703164	0.00174832	0	0.0178215	0.00533729	0.0256706	0.0109648	0
KU307091.1	0.00350301	0.390937	0	0	0	0	0.00174832	0	0.00174687	0.00349654	0.00349718	0.00174655	0.00174687	0.00174832	0	0.00350009	0	0	0.00174832	0.00174832	0.00174655	0.00350009	0.00174687	0.0052641	0	0.00174832	0	0	0	0.00525971	0.00703164	0.00174832	0	0.0164496	0.00533729	0.024318	0.00959366	0	0
KR110200.1	0.00350301	0.363885	0	0	0	0	0.00174832	0	0.00174687	0.00349654	0.00349718	0.00174655	0.00174687	0.00174832	0	0.00350009	0	0	0.00174832	0.00174832	0.00174655	0.00350009	0.00174687	0.0052641	0	0.00174832	0	0	0	0.00525971	0.00703164	0.00174832	0	0	0.0209547	0.00132454	0	0.0597551	0.0611381	0.0598329
KJ475452.1	0.00350301	0.36368	0	0	0	0	0.00174832	0	0.00174687	0.00349654	0.00349718	0.00174655	0.00174687	0.00174832	0	0.00350009	0	0	0.00174832	0.00174832	0.00174655	0.00350009	0.00174687	0.0052641	0	0.00174832	0	0	0	0.00525971	0.00703164	0.00174832	0	0	0	0.00132454	0	0.0293492	0.0307261	0.0293884	0
KC113579.1	0.00350301	0.363885	0	0	0	0	0.00174832	0	0.00174687	0.00349654	0.00349718	0.00174655	0.00174687	0.00174832	0	0.00350009	0	0	0.00174832	0.00174832	0.00174655	0.00350009	0.00174687	0.0052641	0	0.00174832	0	0	0	0.00525971	0.00703164	0.00174832	0	0	0.00842391	0.00132454	0	0.0470966	0.0484716	0.0471583	0	0
JX841216.1	0.00350301	0.363885	0	0	0	0	0.00174832	0	0.00174687	0.00349654	0.00349718	0.00174655	0.00174687	0.00174832	0	0.00350009	0	0	0.00174832	0.00174832	0.00174655	0.00350009	0.00174687	0.0052641	0	0.00174832	0	0	0	0.00525971	0.00703164	0.00174832	0	0	0.0013699	0.00132454	0	0.0408102	0.042142	0.0408624	0.0174808	0	0.00630278
JQ995231.1	0.00350301	0.363885	0	0	0	0	0.00174832	0	0.00174687	0.00349654	0.00349718	0.00174655	0.00174687	0.00174832	0	0.00350009	0	0	0.00174832	0.00174832	0.00174655	0.00350009	0.00174687	0.0052641	0	0.00174832	0	0	0	0.00525971	0.00703164	0.00174832	0	0	0.0209547	0.00132454	0	0.0585279	0.0599109	0.0586042	0	0	0	0.0175465
JQ339326.1	1.45415	1.72029	1.46117	1.46117	1.46117	1.46117	1.44726	1.46117	1.46985	1.47689	1.46985	1.46819	1.46117	1.47531	1.46117	1.47699	1.46117	1.46117	1.47531	1.45423	1.46819	1.47699	1.46985	1.50429	1.46117	1.45584	1.46117	1.46117	1.46117	1.47539	1.47152	1.44726	1.46117	1.52819	1.57604	1.52936	1.50248	1.58883	1.58402	1.58301	1.59264	1.55107	1.59235	1.59875	1.59335
JQ339324.1	1.45415	1.72029	1.46117	1.46117	1.46117	1.46117	1.44726	1.46117	1.46985	1.47689	1.46985	1.46819	1.46117	1.47531	1.46117	1.47699	1.46117	1.46117	1.47531	1.45423	1.46819	1.47699	1.46985	1.50429	1.46117	1.45584	1.46117	1.46117	1.46117	1.47539	1.47152	1.44726	1.46117	1.52819	1.57604	1.52936	1.50248	1.58883	1.58402	1.58301	1.59264	1.55107	1.59235	1.60901	1.59335	0.00242564
AM179441.1	0.00350301	0.313374	0	0	0	0	0.00174832	0	0.00174687	0.00349654	0.00349718	0.00174655	0.00174687	0.00174832	0	0.00350009	0	0	0.00174832	0.00174832	0.00174655	0.00350009	0.00174687	0.0052641	0	0.00174832	0	0	0	0.00525971	0.00703164	0.00174832	0	0	0	0	0	0	0	0	0	0	0	0	0	1.50766	1.50766
AJ550183.1	0.00350301	0.363885	0	0	0	0	0.00174832	0	0.00174687	0.00349654	0.00349718	0.00174655	0.00174687	0.00174832	0	0.00350009	0	0	0.00174832	0.00174832	0.00174655	0.00350009	0.00174687	0.0052641	0	0.00174832	0	0	0	0.00525971	0.00703164	0.00174832	0	0	0.0209547	0.00132454	0	0.0597551	0.0611381	0.0598329	0	0	0	0.0172439	0	1.60509	1.61546	0
OQ927979.1	0.00350301	0.294662	0	0	0	0	0.00174832	0	0.00174687	0.00349654	0.00349718	0.00174655	0.00174687	0.00174832	0	0.00350009	0	0	0.00174832	0.00174832	0.00174655	0.00350009	0.00174687	0.0052641	0	0.00174832	0	0	0	0.00525971	0.00703164	0.00174832	0	0	0	0	0	0	0	0	0	0	0	0	0	1.46117	1.46117	0	0
[truncated: 1 more columns]

## Sheet: Caption
Table. Estimates of Evolutionary Divergence between Sequences
The number of base substitutions per site from between sequences are shown. Analyses were conducted using the Maximum Composite Likelihood model [1]. This analysis involved 50 nucleotide sequences. Codon positions included were 1st+2nd+3rd+Noncoding. All ambiguous positions were removed for each sequence pair (pairwise deletion option). There were a total of 883 positions in the final dataset. Ev…
1. Tamura K., Nei M., and Kumar S. (2004). Prospects for inferring very large phylogenies by using the neighbor-joining method. Proceedings of the National Academy of Sciences (USA) 101:11030-11035.
2. Kumar S., Stecher G., Li M., Knyaz C., and Tamura K. (2018). MEGA X: Molecular Evolutionary Genetics Analysis across computing platforms. Molecular Biology and Evolution 35:1547-1549.
Disclaimer: Although utmost care has been taken to ensure the correctness of the caption, the caption text is provided "as is" without any warranty of any kind. Authors advise the user to carefully check the caption prior to its use for any purpose and report any errors or problems to the authors immediately (www.megasoftware.net). In no event shall the authors and their employers be liable for a…
