# Supplementary material for: Unravelling geospatial distribution and genetic diversity of greenhouse whitefly, Trialeurodes vaporariorum (Westwood) from Himalayan Region
Source: Sci Rep. 2023 Jul 24;13:11946. doi: 10.1038/s41598-023-37781-y (PMC10366149; doi:10.1038/s41598-023-37781-y)
Supplement: Supplementary file 2 — Supplementary Information 2. [file 41598_2023_37781_MOESM2_ESM.xlsx]

## Sheet: Amino Acid Composition
All frequencies are given in percent.
Domain: Data
	Ala	Cys	Asp	Glu	Phe	Gly	His	Ile	Lys	Leu	Met	Asn	Pro	Gln	Arg	Ser	Thr	Val	Trp	Tyr	Total
OM188354.1 (Sample 1)	1.17647	5.88235	3.52941	2.35294	11.7647	7.05882	1.17647	4.11765	1.17647	22.3529	4.11765	1.76471	1.17647	1.76471	1.17647	5.29412	5.88235	8.23529	5.29412	4.70588	170
AY057182.1 Bemisia tabaci	1.2766	1.70213	1.70213	4.68085	10.6383	5.53191	2.55319	7.65957	2.12766	22.1277	2.97872	2.97872	2.12766	1.70213	2.12766	5.53191	2.97872	8.93617	3.82979	6.80851	235
OM188355.1 (Sample 2)	1.17647	5.88235	3.52941	2.35294	12.3529	7.05882	1.17647	3.52941	1.17647	22.3529	4.11765	1.76471	1.17647	1.76471	1.17647	5.29412	5.88235	8.23529	5.29412	4.70588	170
OM188356.1 (Sample 3)	1.17647	5.88235	3.52941	2.35294	12.3529	7.05882	1.17647	3.52941	1.17647	22.3529	4.11765	1.76471	1.17647	1.76471	1.17647	5.29412	5.88235	8.23529	5.29412	4.70588	170
OM188357.1 (Sample 4)	1.17647	5.88235	3.52941	2.35294	12.3529	7.05882	1.17647	3.52941	1.17647	22.3529	4.11765	1.76471	1.17647	1.76471	1.17647	5.29412	5.88235	8.23529	5.29412	4.70588	170
OM188358.1 (Sample 5)	1.17647	5.88235	3.52941	2.35294	12.3529	7.05882	1.17647	3.52941	1.17647	22.3529	4.11765	1.76471	1.17647	1.76471	1.17647	5.29412	5.88235	8.23529	5.29412	4.70588	170
OM188359.1 (Sample 6)	1.18343	5.91716	3.5503	2.36686	12.426	7.10059	1.18343	3.5503	1.18343	22.4852	4.14201	1.77515	1.18343	1.77515	1.18343	4.73373	5.91716	8.28402	5.32544	4.73373	169
OM188360.1 (Sample 7)	1.17647	5.88235	3.52941	2.35294	12.3529	7.05882	1.17647	3.52941	1.17647	22.3529	4.11765	1.76471	1.17647	1.76471	1.17647	5.29412	5.88235	8.23529	5.29412	4.70588	170
OM188361.1 (Sample 8)	1.17647	5.88235	3.52941	2.35294	12.3529	7.05882	1.17647	3.52941	1.17647	22.3529	4.11765	1.76471	1.76471	1.76471	1.17647	4.70588	5.88235	8.23529	5.29412	4.70588	170
OM188362.1 (Sample 9)	1.17647	5.88235	3.52941	2.35294	12.3529	7.05882	1.17647	3.52941	1.17647	22.3529	4.11765	1.76471	1.17647	1.76471	1.17647	5.29412	5.88235	8.23529	5.29412	4.70588	170
OM188363.1 (Sample 10)	1.17647	5.88235	3.52941	2.35294	12.3529	7.05882	1.17647	3.52941	1.17647	22.3529	4.11765	1.76471	1.17647	1.76471	1.17647	5.29412	5.88235	8.23529	5.29412	4.70588	170
OM188364.1 (Sample 11)	1.17647	5.88235	2.94118	2.35294	12.3529	7.64706	1.17647	3.52941	1.17647	22.3529	4.11765	1.76471	1.17647	1.76471	1.17647	5.29412	5.88235	8.23529	5.29412	4.70588	170
OM188365.1 (Sample 12)	1.17647	5.88235	3.52941	2.35294	12.3529	7.05882	1.17647	3.52941	1.17647	22.3529	4.11765	1.76471	1.17647	1.76471	1.17647	5.29412	5.88235	8.23529	5.29412	4.70588	170
OM188366.1 (Sample 13)	1.17647	5.88235	3.52941	2.35294	12.3529	7.05882	1.17647	3.52941	1.17647	22.3529	4.11765	1.76471	1.17647	1.76471	1.17647	5.29412	5.88235	8.23529	5.29412	4.70588	170
OM188367.1 (Sample 14)	1.17647	5.88235	3.52941	2.35294	12.3529	7.05882	1.17647	3.52941	1.17647	22.3529	4.11765	1.76471	1.17647	1.76471	1.17647	5.29412	5.88235	8.23529	5.29412	4.70588	170
OM188368.1 (Sample 15)	1.16959	5.84795	3.50877	2.33918	12.2807	7.01754	1.16959	3.50877	1.16959	22.2222	4.09357	1.75439	1.16959	1.75439	1.16959	5.26316	5.84795	8.18713	5.26316	5.26316	171
OM188369.1 (Sample 16)	1.17647	5.88235	3.52941	2.35294	12.3529	7.05882	1.17647	3.52941	1.17647	22.3529	4.11765	1.76471	1.17647	1.76471	1.17647	5.29412	5.88235	8.23529	5.29412	4.70588	170
OM188370.1 (Sample 17)	1.17647	5.88235	3.52941	2.35294	12.3529	7.05882	1.17647	3.52941	1.17647	22.3529	4.11765	1.76471	1.17647	1.76471	1.17647	5.29412	5.88235	8.23529	5.29412	4.70588	170
OM188371.1 (Sample 18)	1.16959	5.84795	3.50877	2.33918	12.2807	7.01754	1.16959	3.50877	1.16959	22.807	4.09357	1.75439	1.16959	1.75439	1.16959	5.26316	5.84795	8.18713	5.26316	4.67836	171
OM188372.1 (Sample 19)	1.17647	6.47059	3.52941	2.35294	11.7647	7.05882	1.17647	3.52941	1.17647	22.3529	4.11765	1.76471	1.17647	1.76471	1.17647	5.29412	5.88235	8.23529	5.29412	4.70588	170
OM188373.1 (Sample 20)	1.17647	5.88235	3.52941	2.35294	12.3529	7.05882	1.17647	3.52941	1.17647	22.3529	4.11765	1.76471	1.17647	1.76471	1.17647	5.29412	5.88235	8.23529	5.29412	4.70588	170
OM188374.1 (Sample 21)	1.16959	5.84795	3.50877	2.33918	11.6959	7.01754	1.16959	3.50877	1.16959	22.2222	4.09357	1.75439	1.16959	1.75439	1.16959	5.84795	5.84795	8.18713	5.26316	5.26316	171
OM188375.1 (Sample 22)	1.17647	5.88235	3.52941	2.35294	11.7647	7.05882	1.17647	3.52941	1.17647	22.3529	4.11765	1.76471	1.17647	1.76471	1.17647	5.88235	5.88235	8.23529	5.29412	4.70588	170
OM188376.1 (Sample 23)	1.17647	5.88235	3.52941	2.35294	11.7647	7.05882	0.588235	4.11765	1.17647	22.3529	4.11765	1.76471	1.17647	1.76471	1.17647	5.29412	5.88235	8.23529	5.88235	4.70588	170
OM188377.1 (Sample 24)	1.17647	5.88235	3.52941	2.35294	12.3529	7.05882	1.17647	3.52941	1.17647	22.3529	4.11765	1.76471	1.17647	1.76471	1.17647	5.29412	5.88235	8.23529	5.29412	4.70588	170
OM188378.1 (Sample 25)	1.17647	5.88235	3.52941	2.35294	12.3529	7.05882	1.17647	3.52941	1.17647	22.3529	4.11765	1.76471	1.17647	1.76471	1.17647	5.88235	5.29412	8.23529	5.29412	4.70588	170
OM188379.1 (Sample 26)	1.17647	5.88235	3.52941	2.35294	12.3529	7.05882	1.17647	3.52941	1.17647	22.3529	4.11765	1.76471	1.17647	1.76471	1.17647	5.29412	5.88235	8.23529	5.29412	4.70588	170
OM188380.1 (Sample 27)	1.17647	5.88235	3.52941	2.35294	12.3529	7.05882	1.17647	3.52941	1.17647	22.3529	4.11765	1.76471	1.17647	1.76471	1.17647	5.29412	5.88235	8.23529	5.29412	4.70588	170
OM188381.1 (Sample 28)	1.17647	5.88235	3.52941	2.35294	12.3529	7.05882	1.17647	3.52941	1.17647	22.3529	4.11765	1.76471	1.17647	1.76471	1.17647	5.29412	5.88235	8.23529	5.29412	4.70588	170
OM188382.1 (Sample 29)	1.17647	6.47059	3.52941	2.35294	11.7647	7.05882	1.17647	3.52941	1.17647	22.9412	4.11765	1.76471	1.17647	1.76471	1.17647	4.70588	6.47059	8.23529	4.70588	4.70588	170
OM188383.1 (Sample 30)	1.75439	5.84795	3.50877	2.33918	12.2807	6.43275	1.16959	3.50877	1.16959	22.807	4.09357	1.75439	1.16959	1.16959	1.16959	5.26316	5.84795	8.18713	5.26316	5.26316	171
OM188384.1 (Sample 31)	1.17647	5.88235	3.52941	2.35294	12.3529	7.05882	1.17647	3.52941	1.17647	21.7647	4.70588	1.76471	1.17647	1.76471	1.17647	5.29412	5.88235	8.23529	5.29412	4.70588	170
OM188385.1 (Sample 32)	1.17647	5.88235	3.52941	2.35294	12.3529	7.05882	1.17647	3.52941	1.17647	22.3529	4.11765	1.76471	1.17647	1.76471	1.17647	5.29412	5.88235	8.23529	5.29412	4.70588	170
KX675903.1	0.896861	4.93274	3.13901	2.69058	12.1076	6.27803	0.896861	2.69058	1.79372	24.6637	4.4843	1.79372	1.34529	1.34529	1.34529	7.17489	4.4843	8.96861	4.4843	4.4843	223
KY441538.1	1.32159	5.28634	3.0837	2.20264	13.2159	5.72687	0.881057	3.52423	1.32159	24.2291	3.96476	1.32159	0.881057	1.32159	1.32159	7.92952	4.40529	8.37004	4.84581	4.84581	227
KX675901.1	0.873362	4.80349	3.05677	2.62009	12.2271	6.11354	1.31004	3.05677	1.74672	24.8908	4.36681	1.74672	1.31004	1.31004	1.31004	7.42358	4.36681	8.73362	4.36681	4.36681	229
KX675899.1	0.900901	4.95495	3.15315	2.7027	12.1622	6.30631	0.900901	3.15315	1.8018	24.3243	4.5045	1.8018	1.35135	1.35135	1.35135	6.75676	4.5045	9.00901	4.5045	4.5045	222
KU307093.1	1.97628	5.13834	2.7668	2.37154	11.8577	5.92885	0.790514	3.95257	1.58103	22.9249	4.34783	1.58103	0.790514	1.18577	1.18577	8.3004	3.95257	9.48617	5.5336	4.34783	253
KU307092.1	1.97628	5.13834	2.7668	2.37154	11.8577	5.92885	0.790514	3.95257	1.58103	22.9249	3.95257	1.97628	0.790514	1.18577	1.18577	8.3004	3.95257	9.48617	5.5336	4.34783	253
KU307091.1	1.98413	5.15873	2.77778	2.38095	11.9048	5.95238	0.793651	3.96825	1.5873	23.0159	3.96825	1.5873	0.793651	1.19048	1.19048	8.33333	3.96825	9.52381	5.55556	4.36508	252
KR110200.1	1.21457	5.26316	2.83401	2.83401	12.9555	5.66802	1.21457	3.23887	2.02429	25.1012	4.45344	2.02429	1.21457	1.21457	1.21457	6.88259	4.04858	8.50202	4.04858	4.04858	247
KJ475452.1	0.858369	4.72103	3.00429	3.00429	12.4464	6.00858	1.28755	3.00429	2.14592	24.8927	4.29185	1.71674	1.28755	1.28755	1.28755	7.29614	4.29185	8.58369	4.29185	4.29185	233
KC113579.1	1.23967	5.3719	2.89256	2.89256	11.9835	5.78512	1.23967	3.30579	2.06612	25.2066	4.13223	2.06612	1.23967	1.23967	1.23967	7.02479	4.13223	8.67769	4.13223	4.13223	242
JX841216.1	1.59363	5.17928	2.78884	2.78884	12.749	5.57769	1.19522	3.18725	1.99203	23.506	3.98406	2.39044	1.59363	1.19522	1.19522	7.17131	3.98406	8.76494	4.78088	4.38247	251
JQ995231.1	1.21457	5.26316	2.83401	2.83401	12.9555	5.66802	1.21457	3.23887	2.02429	25.1012	4.45344	2.02429	1.21457	1.21457	1.21457	6.88259	4.04858	8.50202	4.04858	4.04858	247
JQ339326.1	5.38462	1.53846	1.53846	3.46154	1.15385	1.53846	1.53846	4.23077	13.4615	6.92308	7.30769	8.84615	11.5385	4.23077	0.769231	8.46154	7.69231	6.15385	3.07692	1.15385	260
JQ339324.1	5.38462	1.53846	1.53846	3.46154	1.15385	1.92308	1.53846	4.23077	13.4615	6.92308	7.30769	8.84615	11.5385	4.23077	0.769231	8.07692	7.69231	6.15385	3.07692	1.15385	260
AM179441.1	1.04712	5.2356	3.66492	2.09424	12.5654	6.80628	1.04712	3.66492	1.04712	25.6545	3.66492	1.57068	1.04712	1.57068	1.04712	5.75916	5.2356	8.37696	4.71204	4.18848	191
AJ550183.1	1.2	5.2	2.8	2.8	13.2	5.6	1.2	3.2	2	24.8	4.4	2.4	1.6	1.2	1.2	6.8	4	8.4	4	4	250
OQ927979.1	1.17647	5.88235	3.52941	2.35294	12.3529	7.05882	1.17647	3.52941	1.17647	22.3529	4.11765	1.76471	1.17647	1.76471	1.17647	5.29412	5.88235	8.23529	5.29412	4.70588	170
Avg.	1.46573	5.30553	3.16887	2.55987	11.6742	6.34806	1.17671	3.63336	2.06441	22.213	4.30429	2.20892	1.76507	1.71346	1.19736	6.15194	5.3365	8.34021	4.91329	4.45912	193.76

## Sheet: Info
Data Filename:	MSA whitefly DNA.fas
Data Title:	fasta file
Amino acid Frequencies
Sites Used:	All selected
