# Supplementary material for: Unravelling geospatial distribution and genetic diversity of greenhouse whitefly, Trialeurodes vaporariorum (Westwood) from Himalayan Region
Source: Sci Rep. 2023 Jul 24;13:11946. doi: 10.1038/s41598-023-37781-y (PMC10366149; doi:10.1038/s41598-023-37781-y)
Supplement: Supplementary file 3 — Supplementary Information 3. [file 41598_2023_37781_MOESM3_ESM.xlsx]

## Sheet: Nucleotide Composition
Domain: Data
	T(U)	C	A	G	Total	T-1	C-1	A-1	G-1	Pos #1	T-2	C-2	A-2	G-2	Pos #2	T-3	C-3	A-3	G-3	Pos #3
OM188354.1 (Sample 1)	42.9319	14.6597	20.0698	22.3386	573	46.8421	15.2632	17.3684	20.5263	190	46.3542	11.9792	22.9167	18.75	192	35.6021	16.7539	19.8953	27.7487	191
AY057182.1 Bemisia tabaci	41.9355	14.3226	24.5161	19.2258	775	43.7984	16.6667	19.3798	20.155	258	48.062	9.30233	28.2946	14.3411	258	33.9768	16.9884	25.8687	23.166	259
OM188355.1 (Sample 2)	42.9319	14.6597	19.8953	22.5131	573	47.3684	15.2632	16.8421	20.5263	190	46.3542	11.9792	22.9167	18.75	192	35.0785	16.7539	19.8953	28.2723	191
OM188356.1 (Sample 3)	42.9319	14.6597	19.8953	22.5131	573	47.3684	15.2632	16.8421	20.5263	190	46.3542	11.9792	22.9167	18.75	192	35.0785	16.7539	19.8953	28.2723	191
OM188357.1 (Sample 4)	42.9319	14.6597	19.8953	22.5131	573	47.3684	15.2632	16.8421	20.5263	190	46.3542	11.9792	22.9167	18.75	192	35.0785	16.7539	19.8953	28.2723	191
OM188358.1 (Sample 5)	42.9319	14.6597	19.8953	22.5131	573	47.3684	15.2632	16.8421	20.5263	190	46.3542	11.9792	22.9167	18.75	192	35.0785	16.7539	19.8953	28.2723	191
OM188359.1 (Sample 6)	42.9319	14.4852	20.0698	22.5131	573	47.3684	15.2632	16.8421	20.5263	190	46.3542	11.4583	23.4375	18.75	192	35.0785	16.7539	19.8953	28.2723	191
OM188360.1 (Sample 7)	42.9319	14.6597	19.8953	22.5131	573	47.3684	15.2632	16.8421	20.5263	190	46.3542	11.9792	22.9167	18.75	192	35.0785	16.7539	19.8953	28.2723	191
OM188361.1 (Sample 8)	42.7574	14.8342	19.8953	22.5131	573	46.8421	15.7895	16.8421	20.5263	190	46.3542	11.9792	22.9167	18.75	192	35.0785	16.7539	19.8953	28.2723	191
OM188362.1 (Sample 9)	42.7574	14.8342	19.7208	22.6876	573	47.3684	15.2632	16.8421	20.5263	190	46.3542	11.9792	22.9167	18.75	192	34.555	17.2775	19.3717	28.7958	191
OM188363.1 (Sample 10)	42.5829	15.0087	19.8953	22.5131	573	46.8421	15.7895	16.8421	20.5263	190	46.3542	11.9792	22.9167	18.75	192	34.555	17.2775	19.8953	28.2723	191
OM188364.1 (Sample 11)	42.9319	14.6597	19.7208	22.6876	573	47.3684	15.2632	16.8421	20.5263	190	46.3542	11.9792	22.3958	19.2708	192	35.0785	16.7539	19.8953	28.2723	191
OM188365.1 (Sample 12)	42.7574	14.8342	19.8953	22.5131	573	46.8421	15.7895	16.8421	20.5263	190	46.3542	11.9792	22.9167	18.75	192	35.0785	16.7539	19.8953	28.2723	191
OM188366.1 (Sample 13)	42.9319	14.4852	19.8953	22.6876	573	47.3684	15.2632	16.8421	20.5263	190	46.3542	11.9792	22.9167	18.75	192	35.0785	16.2304	19.8953	28.7958	191
OM188367.1 (Sample 14)	42.9319	14.6597	19.8953	22.5131	573	47.3684	15.2632	16.8421	20.5263	190	46.3542	11.9792	22.9167	18.75	192	35.0785	16.7539	19.8953	28.2723	191
OM188368.1 (Sample 15)	42.7574	15.0087	19.8953	22.3386	573	47.3684	15.2632	16.8421	20.5263	190	46.3542	11.9792	22.9167	18.75	192	34.555	17.801	19.8953	27.7487	191
OM188369.1 (Sample 16)	42.9319	14.6597	19.8953	22.5131	573	47.3684	15.2632	16.8421	20.5263	190	46.3542	11.9792	22.9167	18.75	192	35.0785	16.7539	19.8953	28.2723	191
OM188370.1 (Sample 17)	42.9319	14.6597	19.8953	22.5131	573	47.3684	15.2632	16.8421	20.5263	190	46.3542	11.9792	22.9167	18.75	192	35.0785	16.7539	19.8953	28.2723	191
OM188371.1 (Sample 18)	43.1065	14.6597	19.7208	22.5131	573	47.3684	15.2632	16.8421	20.5263	190	46.875	11.9792	22.3958	18.75	192	35.0785	16.7539	19.8953	28.2723	191
OM188372.1 (Sample 19)	42.7574	14.6597	19.8953	22.6876	573	47.3684	15.2632	16.8421	20.5263	190	45.8333	11.9792	22.9167	19.2708	192	35.0785	16.7539	19.8953	28.2723	191
OM188373.1 (Sample 20)	42.9319	14.6597	19.7208	22.6876	573	47.3684	15.2632	16.8421	20.5263	190	46.3542	11.9792	22.9167	18.75	192	35.0785	16.7539	19.3717	28.7958	191
OM188374.1 (Sample 21)	42.7574	15.0087	19.8953	22.3386	573	47.3684	15.2632	16.8421	20.5263	190	45.8333	12.5	22.9167	18.75	192	35.0785	17.2775	19.8953	27.7487	191
OM188375.1 (Sample 22)	42.7574	14.8342	19.8953	22.5131	573	47.3684	15.2632	16.8421	20.5263	190	45.8333	12.5	22.9167	18.75	192	35.0785	16.7539	19.8953	28.2723	191
OM188376.1 (Sample 23)	42.7574	14.6597	19.8953	22.6876	573	46.8421	15.2632	17.3684	20.5263	190	46.3542	11.9792	22.3958	19.2708	192	35.0785	16.7539	19.8953	28.2723	191
OM188377.1 (Sample 24)	42.9319	14.6597	19.8953	22.5131	573	47.3684	15.2632	16.8421	20.5263	190	46.3542	11.9792	22.9167	18.75	192	35.0785	16.7539	19.8953	28.2723	191
OM188378.1 (Sample 25)	43.1065	14.6597	19.7208	22.5131	573	47.8947	15.2632	16.3158	20.5263	190	46.3542	11.9792	22.9167	18.75	192	35.0785	16.7539	19.8953	28.2723	191
OM188379.1 (Sample 26)	42.9319	14.6597	19.8953	22.5131	573	47.3684	15.2632	16.8421	20.5263	190	46.3542	11.9792	22.9167	18.75	192	35.0785	16.7539	19.8953	28.2723	191
OM188380.1 (Sample 27)	42.9319	14.6597	19.8953	22.5131	573	47.3684	15.2632	16.8421	20.5263	190	46.3542	11.9792	22.9167	18.75	192	35.0785	16.7539	19.8953	28.2723	191
OM188381.1 (Sample 28)	42.9319	14.6597	19.8953	22.5131	573	47.3684	15.2632	16.8421	20.5263	190	46.3542	11.9792	22.9167	18.75	192	35.0785	16.7539	19.8953	28.2723	191
OM188382.1 (Sample 29)	42.9319	15.0087	19.8953	22.164	573	46.8421	15.7895	16.8421	20.5263	190	46.3542	12.5	22.9167	18.2292	192	35.6021	16.7539	19.8953	27.7487	191
OM188383.1 (Sample 30)	43.1065	15.1832	19.7208	21.9895	573	47.3684	15.2632	16.8421	20.5263	190	46.875	12.5	22.3958	18.2292	192	35.0785	17.801	19.8953	27.2251	191
OM188384.1 (Sample 31)	42.7574	14.6597	20.0698	22.5131	573	46.8421	15.2632	17.3684	20.5263	190	46.3542	11.9792	22.9167	18.75	192	35.0785	16.7539	19.8953	28.2723	191
OM188385.1 (Sample 32)	42.9319	14.6597	19.8953	22.5131	573	47.3684	15.2632	16.8421	20.5263	190	46.3542	11.9792	22.9167	18.75	192	35.0785	16.7539	19.8953	28.2723	191
KX675903.1	43.9189	13.7838	20.4054	21.8919	740	46.748	16.2602	16.6667	20.3252	246	48.9879	10.9312	22.2672	17.8138	247	36.0324	14.17	22.2672	27.5304	247
KY441538.1	45.2855	13.6786	19.7875	21.2483	753	50	14.4	16.4	19.2	250	49.4024	11.5538	20.7171	18.3267	251	36.5079	15.0794	22.2222	26.1905	252
KX675901.1	44.0476	14.0212	20.3704	21.5608	756	47.012	16.3347	16.7331	19.9203	251	49.6032	11.1111	21.8254	17.4603	252	35.5731	14.6245	22.5296	27.2727	253
KX675899.1	44.0217	13.7228	20.3804	21.875	736	46.9388	15.9184	16.7347	20.4082	245	49.5935	10.9756	21.9512	17.4797	246	35.5102	14.2857	22.449	27.7551	245
KU307093.1	44.5639	13.6201	20.0717	21.7443	837	48.3871	13.9785	16.8459	20.7885	279	48.9286	12.1429	20.7143	18.2143	280	36.3309	14.7482	22.6619	26.259	278
KU307092.1	44.5639	13.7395	19.9522	21.7443	837	48.5612	14.0288	16.5468	20.8633	278	48.9286	12.1429	20.7143	18.2143	280	36.2007	15.0538	22.5806	26.1649	279
KU307091.1	44.6172	13.6364	19.9761	21.7703	836	48.5612	14.0288	16.5468	20.8633	278	48.9286	12.1429	20.7143	18.2143	280	36.3309	14.7482	22.6619	26.259	278
KR110200.1	44.5946	13.6364	20.2703	21.4988	814	47.7778	15.5556	17.037	19.6296	270	50.3676	10.6618	21.6912	17.2794	272	35.6618	14.7059	22.0588	27.5735	272
KJ475452.1	44.0832	13.7841	20.4161	21.7165	769	47.2656	16.0156	16.7969	19.9219	256	49.4163	10.8949	22.179	17.5097	257	35.5469	14.4531	22.2656	27.7344	256
KC113579.1	44.3609	13.7845	20.3008	21.5539	798	47.1698	15.8491	16.9811	20	265	50.1873	10.8614	21.7228	17.2285	267	35.7143	14.6617	22.1805	27.4436	266
JX841216.1	44.431	13.9225	20.2179	21.4286	826	48	15.2727	16.7273	20	275	48.5507	11.9565	22.1014	17.3913	276	36.7273	14.5455	21.8182	26.9091	275
JQ995231.1	44.6363	13.6868	20.2219	21.455	811	47.5836	15.6134	17.1004	19.7026	269	50.5535	10.7011	21.4022	17.3432	271	35.7934	14.7601	22.1402	27.3063	271
JQ339326.1	20.2179	21.4286	44.431	13.9225	826	17.029	21.0145	44.9275	17.029	276	24.3636	26.1818	37.4545	12	275	19.2727	17.0909	50.9091	12.7273	275
JQ339324.1	20.2179	21.3075	44.431	14.0436	826	17.029	21.0145	44.5652	17.3913	276	24.3636	26.1818	37.4545	12	275	19.2727	16.7273	51.2727	12.7273	275
AM179441.1	43.8871	14.4201	19.5925	22.1003	638	47.6415	16.0377	16.0377	20.283	212	50	10.7477	21.4953	17.757	214	33.9623	16.5094	21.2264	28.3019	212
AJ550183.1	44.6061	13.9394	20.2424	21.2121	825	47.8102	15.6934	17.1533	19.3431	274	50	11.2319	21.7391	17.029	276	36	14.9091	21.8182	27.2727	275
OQ927979.1	42.9319	14.6597	19.8953	22.5131	573	47.3684	15.2632	16.8421	20.5263	190	46.3542	11.9792	22.9167	18.75	192	35.0785	16.7539	19.8953	28.2723	191
Avg.	42.2258	14.7437	21.3419	21.6885	646.24	45.824	15.6506	18.3259	20.1995	214.56	46.3424	12.4387	23.2775	17.9414	216.26	34.5093	16.1545	22.4027	26.9334	215.42

## Sheet: Info
Data Filename:	MSA whitefly DNA.fas
Data Title:	fasta file
Nucleotide Frequencies
Sites Used:	All selected
All frequencies are given in percent.
